# Supplementary material for: Factor VIIa Regulates the Level of Cell-Surface Tissue Factor through Separate but Cooperative Mechanisms
Source: Cancers (Basel). 2021 Jul 23;13(15):3718. doi: 10.3390/cancers13153718 (PMC8345218; doi:10.3390/cancers13153718)
Supplement: Supplementary file 1 [file cancers-13-03718-s001.zip]

Archive with 1 entries (1 files):
- cancers-1280945-supplementary.pdf
